# Supplementary material for: IFN-γ Producing Th1 Cells Induce Different Transcriptional Profiles in Microglia and Astrocytes
Source: Front Cell Neurosci. 2018 Oct 10;12:352. doi: 10.3389/fncel.2018.00352 (PMC6191492; doi:10.3389/fncel.2018.00352)
Supplement: Supplementary Table 1 — Genes regulated by IFN-g/STAT1 signaling. [file Table_1.XLSX]

## Sheet: Sheet1
Supplementary table1: Genes regulated by IFN-g/STAT1 signaling
Genes symbol	p-value (Astrocytes)	FC (Astrocytes)	p-value (Microglia)	FC (Microglia)
Gbp2	4.79792e-06	73.765	0.000202635	349.597
Gbp3	9.05056e-07	21.5408	0.000457108	188.87
Cxcl10	1.44867e-05	132.866	0.00516967	90.1813
Cxcl9	2.60445e-07	4057.13	0.00249835	2383.68
CD274	5.7753e-07	66.0115	8.78658e-05	34.0016
Igtp	2.04849e-06	19.6573	0.000401925	29.033
Ifi47	2.46929e-06	370.415	8.4557e-05	80.8236
Irf1	8.53279e-07	29.1382	8.74199e-05	16.7365
Irf7	0.00012351	54.7212	0.00138677	47.0059
Usp18	8.92346e-05	14.6969	0.00990557	22.4794
Icam1	6.59506e-05	9.81841	0.0018171	6.06592
Nos2	0.0100337	6.30675	0.0003359	27.6959
Il-6	0.00124949	9.52329	0.625492	1.9554
Ptgs2	0.00101779	6.62416	0.0135266	61.4501
CD40	8.44109e-06	34.7645	9.89946e-05	225.952
Ccl5	0.00072885	73.0387	0.000466146	83.5502
